# Supplementary material for: Frequencies of chromosomal inversions in Drosophila melanogaster in Fukushima after the nuclear power plant accident
Source: PLoS One. 2018 Feb 8;13(2):e0192096. doi: 10.1371/journal.pone.0192096 (PMC5805227; doi:10.1371/journal.pone.0192096)
Supplement: S1 Table — (XLSX) [file pone.0192096.s001.xlsx]

## Sheet: TableS1
	S1 Table. Number of individuals and frequencies of inversion chromosomes by PCR.
			2Lt						2RNS
	Sample	St/St	St/Inv	Inv/Inv	No. of genomes	Freq.		St/St	St/Inv	Inv/Inv	No. of genomes	Freq.
	FIZ12	52	12	0	128	0.09375		59	0	0	118	0
	MSH12	103	32	2	274	0.131387		62	0	0	124	0
	MSO12	42	16	3	122	0.180328		55	4	0	118	0.0338983
	KY12	44	19	1	128	0.164062		42	17	2	122	0.172131
	IR12	30	21	13	128	0.367188		37	15	9	122	0.270492
