# Supplementary material for: Frequencies of chromosomal inversions in Drosophila melanogaster in Fukushima after the nuclear power plant accident
Source: PLoS One. 2018 Feb 8;13(2):e0192096. doi: 10.1371/journal.pone.0192096 (PMC5805227; doi:10.1371/journal.pone.0192096)
Supplement: S2 Table — (XLSX) [file pone.0192096.s002.xlsx]

## Sheet: TabS2
S2 Table. Results of GD test of natural population in Fukushima in 2012.
Line	A GD%	n	A* GD%	n
MSH12-1	0	61	1.63934	61
-10	4.44444	90	0.5	100
-11	0	64	0	50
-15	3.37838	74	1.96078	51
-16	8	25	0.892857	56
-18	0	58	0	57
-19	4.6875	64	0	50
-21	0	45	0	60
-26	0	58	1.49254	67
-31	0	69	0	67
-33	0	63	0	50
-34	0	54	0	54
Line	A GD%	n	A* GD%	n
FIZ12-1	0	51	0	50
-5	0	51	0	50
-6	0	70	0	74
-8	0	61	0	68
-9	0	50	9.01639	61
-11	0	69	81.1321	53
-13	0	59	0	67
-14	0	60	0.877193	57
-16	0	56	0	53
-19	2	25	0.847458	59
-30	0	57	0	62
-69	0	41	0	31
-76	0	22	7.14286	56
Line	A GD%	n	A* GD%	n
MSO12-1	0.806452	62	0	58
-3	0	61	0	53
-7	1.88679	53	0	53
-19	1.96078	51	1.85185	54
-28	5.7377	61	0	59
-41	0	50	10.7143	56
-44	0	54	10.1266	79
