# Supplementary material for: Frequencies of chromosomal inversions in Drosophila melanogaster in Fukushima after the nuclear power plant accident
Source: PLoS One. 2018 Feb 8;13(2):e0192096. doi: 10.1371/journal.pone.0192096 (PMC5805227; doi:10.1371/journal.pone.0192096)
Supplement: S3 Table — (XLSX) [file pone.0192096.s003.xlsx]

## Sheet: TabS3
S3 Table. Results of GD test of natural population in Kyoto in 2012.
Line	A GD%	n	A* GD%	n
KY12-5	0	45	1.72414	58
-14	1.75439	57	11.6667	60
-19	2.72727	55	0	60
-26	2.77778	54	0	75
-32	0	55	0	51
-34	1.13636	44	5	60
-44	6.86275	51	0.925926	54
-48	0	40	0	62
-55	36.1111	54	0	59
-57	0	51	2.63158	57
